# Supplementary material for: Evidence-Based Practices to Prevent Ventilator-Associated Pneumonia in an Intensive Care Unit in Bangladesh
Source: Healthcare (Basel). 2025 Nov 2;13(21):2782. doi: 10.3390/healthcare13212782 (PMC12610461; doi:10.3390/healthcare13212782)
Supplement: Supplementary file 1 [file healthcare-13-02782-s001.zip]

Archive with 3 entries (2 files):
- healthcare-3910464-supplementary/
- healthcare-3910464-supplementary/Supplementary File Nahida.pdf
- healthcare-3910464-supplementary/TREND_checklist.pdf
